# Supplementary material for: How to get your goat: automated identification of species from MALDI-ToF spectra
Source: Bioinformatics. 2020 Mar 16;36(12):3719–25. doi: 10.1093/bioinformatics/btaa181 (PMC7320604; doi:10.1093/bioinformatics/btaa181)
Supplement: btaa181_Supplementary_Data [file btaa181_supplementary_data.zip]

Archive with 3 entries (2 files):
- btaa181-Suppl_Data/
- btaa181-Suppl_Data/Species_ID_Using_Bacollite.pdf
- btaa181-Suppl_Data/corlim_analysis_incdeer_SI.pdf
